# Supplementary material for: Obesity exacerbates influenza-induced respiratory disease via the arachidonic acid-p38 MAPK pathway
Source: Front Pharmacol. 2023 Aug 23;14:1248873. doi: 10.3389/fphar.2023.1248873 (PMC10482034; doi:10.3389/fphar.2023.1248873)
Supplement: Supplementary file 2 [file Table1.XLSX]

## Sheet: Figure 1
	Figure	Parameter	N	Outliers removed (ROUT Q=2%)	Test for Normality	Statistical test	Multiple comparison	Lean vs Obese
	1A	Viral burden	n=4 each	0	SW	Unpaired t-test	NA	NS
	1B	CCL20	6,7,5,7	0	NA	2-way	BKY	24hrs: NS, 48hrs: q=0.0246
	1C	PAI-1	6,6,5,6	0	NA	2-way	BKY	24hrs: NS, 48hrs: q=0.0375
	1D	IL-8	5,7,5,7	0	NA	2-way	BKY	NS
	1E	IL-1β	5,5,3,5	0	NA	2-way	BKY	NS
	1F	IFN-β	5,7,5,7	0	NA	2-way	BKY	NS
	SW - Shapiro-Wilk test, 2-way- Two-way Annova, BKY - Benjamini, Krieger and Yekutieli, NS - Not significant, NA-not applicable

## Sheet: Figures 2 to 5B (except images)
	Figure	Parameter	N	Outliers removed (ROUT Q=2%)	Test for Normality	Statistical test	Multiple comparison	Mock vs LFD IAV	Mock vs HFD IAV	LFD IAV vs HFD IAV
	2B	Viral burden	4,8,9	0	SW	OWA	BKY	q<0.0001	q<0.0001	NS
	2C	Total cells	5,9,11	0	SW	OWA	BKY	q=0.0016	q<0.0001	q=0.0342
	2D	Cell differentials	5,9,11	0	NA	2-way	BKY	Macs: q<0.0001, Neu: q=0.0085, EOS: NS, Lymph: NS	Macs: q<0.0001, Neu: q=0.0001, EOS: NS, Lymph: NS	Macs: q=0.0292, Neu: q=0.0238, EOS: NS, Lymph: NS
	2E	CCL20	5,9,11	0	SW	OWA	BKY	q=0.0001	q=q<0.0001	q=0.0355
	2F	G-CSF	5,9,11	0	SW	OWA	BKY	q=0.0062	q=0.0004	q=0.0411
	2G	IL-6	5,9,11	0	SW	OWA	BKY	q=0.0002	q<0.0001	q=0.0451
	2H	KC	5,9,11	0	SW	OWA	BKY	q=0.002	q<0.0001	NS
	2I	IL-1β	5,9,11	0	SW	OWA	BKY	q=0.0003	q<0.0001	NS
	2J	CCL2	5,9,11	0	SW	KW	BKY	q=0.0048	q=0.0091	NS
	2K	Ifn-b	5,5,6	0	SW	OWA	BKY	q=0.0020	NS	q=0.0094
	3D	Collagen quantification	5,8,8	0	SW	OWA	BKY	NS	q=0.0125	q=0.0148
	3E	LDH activity	5,9,11	1(M)	SW	KW	BKY	NS	q=0.0130	NS
	3F	Dead cell protease	5,9,11	0	SW	KW	BKY	q=0.0135	q=0.0003	q=0.0413
	3G	TGF-β	5,9,11	0	SW	OWA	BKY	q=0.0290	q<0.0001	q=0.0005
	3H	BAL PAI-1	5,9,11	0	SW	OWA	BKY	q=0.0011	q<0.0001	q=0.0140
	3I	Serum PAI-1	5,9,11	0	SW	OWA	BKY	NS	q=0.0008	q=0.0040
	4A	Rrs*	5,7,7	M-0, LI12.5 and 25 - 1 each, HI12.5 -1, HI25 - 2, HI50 - 5	NA	2-way	BKY	M25 vs LI25 - q=0.0012, M50 vs LI50 - q=0.0005	M25 vs HI25 - q=0.0007	NS
	4B	Ers*	5,7,7	M-0, LI12.5 and 25 - 1 each, HI12.5 -1, HI25 - 2, HI50 - 5	NA	2-way	BKY	M12.5 vs LI12.5 - q<0.0001, M25 vs LI25 - q<0.0001, M50 vs LI50 - q<0.0001	M12.5 vs HI12.5 - q<0.0001, M25 vs HI25 - q<0.0001, M50 vs HI50 - q<0.0001	LI25 vs HI25 - q=0.0328
	5A	Arachidonic acid (BAL)	5,7,7	1,1,1	SW	OWA	BKY	NS	q=0.0150	q=0.0130
	5B	PGE2	5,7,7	0	SW	KW	BKY	q=0.0070	q=0.0010	NS
	M - Mock, LI - LFD IAV, HI - HFD IAV, SW - Shapiro-Wilk test, OWA - One-way Annova, 2-way- Two-way Annova, KW - Kruskal Wallis test, BKY - Benjamini, Krieger and Yekutieli, NS - Not significant, NA- not applicable, 12.5/25/50 - Methacholine dose (mg/mL), * Mice were excluded because they were below the coefficient of determination (COD = 0.85)

## Sheet: Figures 5C-E
	Figure	Parameter	N	Outliers removed (ROUT Q=2%)	Test for Normality	Statistical test	Multiple comparison	BSA MOCK vs BSA IAV	AA MOCK vs AA IAV	BSA IAV vs AA IAV
	5C	CCL20	6,6,6,6	0	KS	OWA	BKY	q<0.0001	q<0.0001	q<0.0001
	5D	PAI-1	6,6,6,6	0	KS	OWA	BKY	q=0.0468	q=0.0196	q=0.0001
	5E	IFN-β	6,6,6,6	0	KS	OWA	BKY	q<0.0001	q<0.0001	q<0.0001
	KS - Kolmogorov-Smirnov test, OWA - One-way Annova, BKY - Benjamini, Krieger and Yekutieli,

## Sheet: Figures 5F-K (except blot)
	Figure	Parameter	N	Outliers removed (ROUT Q=2%)	Test for Normality	Statistical test	Multiple comparison	BSA MOCK vs BSA IAV	BSA IAV vs BSA IAV/DP	AA MOCK vs AA IAV	AA IAV vs AA IAV/DP
	5G	CCL20	7,7,6,7,7,7	0	KS	OWA	BKY	q=0.0014	NS	q<0.0001	q=0.0093
	5H	PAI-1	8,8,8,8,8,8	0	KS	OWA	BKY	NS	NS	q=0.0094	q=0.0094
	5I	IFN-β	5,5,5,5,5,5	0	KS	KW	BKY	q=0.0138	NS	NS	NS
	Figure	Parameter	N	Outliers removed (ROUT Q=2%)	Test for Normality	Statistical test	Multiple comparison	BSA MOCK vs BSA IAV	BSA IAV vs BSA IAV/p38si	AA MOCK vs AA IAV	AA IAV vs AA IAV/p38si
	5K	PAI-1	8,8,8,8,9,10,10,10	0	KS	KW	BKY	q=0.0006	q=0.0087	q=0.0013	q=0.0016
	KS - Kolmogorov-Smirnov test, OWA - One-way Annova, KW - Kruskal Wallis test, BKY - Benjamini, Krieger and Yekutieli, NS - Not significant

## Sheet: Figures 6A - 7G (except blot) 
	Figure	Parameter	N	Outliers removed (ROUT Q=2%)	Test for Normality	Statistical test	Multiple comparison	HFD Mock vs HFD IAV	HFD IAV vs HFD IAV/DP
	6D	Viral burden	3,5,5	0	SW	KW	BKY	q=0.0116	NS
	6E	Cell differentials	6,11,12	0	SW	KW	BKY	Macs - q<0.0001, Neu - q=0.0004, Eos - 0.0001, Lymph - q<0.0001	Macs - q=0.0227, Neu - q=0.0403, Eos - NS, Lymph - q=0.0232
	6F	CCL20	6,11,12	0	SW	OWA	BKY	q=0.0203	q=0.0384
	6G	IL6	6,11,12	1(HFD IAV/DP)	SW	OWA	BKY	q=0.0058	q=0.0111
	6H	KC (CXCL1)	6,11,12	1(HFD IAV/DP)	SW	OWA	BKY	q=0.0135	q=0.0136
	6I	BAL PGE2	6,11,12	1(HFD IAV/DP)	SW	OWA	BKY	q=0.0033	q=0.0034
	6J	IFN-β	6,11,12	1(HFD IAV/DP)	SW	OWA	BKY	NS	NS
	7A	Dead cell protease	6,11,12	0	SW	OWA	BKY	q<0.0001	q<0.0001
	7B	TGF-β	6,11,12	0	KS	OWA	BKY	q=0.0012	q=0.0007
	7C	PAI-1	6,11,12	2 (HFD IAV), 3(HFD IAV/DP)	SW	OWA	BKY	q=0.0009	q=0.0005
	7D	Rrs*	6,9,11	HM0 and HM50 - 1, HI - 0, HID0 -1, HID50 - 2	NA	2-way	BKY	HM50 vs HI50 - q=0.0185	NS
	7E	Ers*	6,9,11	HM0 and HM50 - 1, HI0-25 - 1, HID0-12.5 -1, HID50 - 2	NA	2-way	BKY	HM50 vs HI50 - q=0.0007	HI50 vs HID50 - q=0.0394
	7F	Weight change	3(HM),4(HI),5(HID)	0	NA	2-way	BKY	q=0.0002	q=0.0181
	HM - HFD Mock, HI - HFD IAV, HID - HFD IAV/DP, SW - Shapiro-Wilk test, KS - Kolmogorov-Smirnov test, OWA - One-way Annova, 2-way- Two-way Annova, KW - Kruskal Wallis test, BKY - Benjamini, Krieger and Yekutieli, NS - Not significant, NA- not applicable, 0/12.5/25/50 - Methacholine dose (mg/mL), * Mice were excluded because they were below the coefficient of determination (COD = 0.85)
